# Supplementary material for: Characterization of genetic and molecular tools for studying the endogenous expression of Lactate dehydrogenase in Drosophila melanogaster
Source: PLoS One. 2024 Jan 3;19(1):e0287865. doi: 10.1371/journal.pone.0287865 (PMC10763966; doi:10.1371/journal.pone.0287865)
Supplement: S1 Table — Data and statistical analysis used to generated figure panels 1B-1D. (XLSX) [file pone.0287865.s003.xlsx]

## Sheet: Fig 1B Viability
Table S1. Data for Figure 1B-D. Data and statistical analysis used to generated figure panels 1B-D.
Figure 1B Viability Data - # of animals that pupariate (out of 20/vial)
Precise Excision Control	Ldh[16]/[17]	Ldh[Genomic]; Ldh[16]/[17]
19	2	18
20	3	18
20	2	20
20	0	20
18	3	17
16	1	20
Graphpad Prism Statistical Analysis - Figure 1B
Kruskal-Wallis test
P value	0.0004
Exact or approximate P value?	Exact
P value summary	***
Do the medians vary signif. (P < 0.05)?	Yes
Number of groups	3
Kruskal-Wallis statistic	11.87
Dunn's multiple comparisons test	Mean rank diff.	Significant?	Summary	Adjusted P Value
Column A vs. Column B	9.083	Yes	**	0.0052
Column A vs. Column C	0.1667	No	ns	>0.9999
Test details	Mean rank 1	Mean rank 2	Mean rank diff.	n1	n2	Z
Prec vs. 16	12.58	3.5	9.083	6	6	3.011
Prec vs. GFP	12.58	12.42	0.1667	6	6	0.05526

## Sheet: Fig 1C Lactate
Table S1. Data for Figure 1C-E
Figure 1C Lactate Concentration
Precise Excision Control	Ldh[16]/[17]	Ldh[Genomic]; Ldh[16]/[17]
94.8138	7.67574	181.261
110.053	16.432	53.1492
109.274	9.91948	16.9377
95.6957	8.56112	39.4817
113.01	9.45627	71.2724
77.153	9.982	66.1319
Graphpad Prism Statistical Analysis - Figure 1C
Kruskal-Wallis test
P value	<0.0001
Exact or approximate P value?	Exact
P value summary	****
Do the medians vary signif. (P < 0.05)?	Yes
Number of groups	3
Kruskal-Wallis statistic	13.05
Dunn's multiple comparisons test	Mean rank diff.	Significant?	Summary	Adjusted P Value
Precise vs. mutant	11	Yes	***	0.0007
Precise vs. GFP	4	No	ns	0.3887
Test details	Mean rank 1	Mean rank 2	Mean rank diff.	n1	n2	Z
Precise vs. mutant	14.5	3.5	11	6	6	3.569
Precise vs. GFP	14.5	10.5	4	6	6	1.298

## Sheet: Fig 1D 2HG
Table S1. Data for Figure 1B-D
Figure 1D 2-hydroxyglutarate Concentration
Precise Excision Control	Ldh[16]/[17]	Ldh[Genomic]; Ldh[16]/[17]
100.125	2.34006	114.808
92.2043	3.79696	56.9195
106.872	2.69088	19.1304
116.812	3.22033	35.3012
92.6243	2.70957	66.3819
91.3625	2.70523	49.3225
Graphpad Prism Statistical Analysis - Figure 1D
Kruskal-Wallis test
P value	<0.0001
Exact or approximate P value?	Exact
P value summary	****
Do the medians vary signif. (P < 0.05)?	Yes
Number of groups	3
Kruskal-Wallis statistic	13.35
Dunn's multiple comparisons test	Mean rank diff.	Significant?	Summary	Adjusted P Value
Column A vs. Column B	11.17	Yes	***	0.0006
Column A vs. Column C	4.333	No	ns	0.3195
Test details	Mean rank 1	Mean rank 2	Mean rank diff.	n1	n2	Z
Column A vs. Column B	14.67	3.5	11.17	6	6	3.623
Column A vs. Column C	14.67	10.33	4.333	6	6	1.406
